# Supplementary material for: The Impact of the IKBKG Gene on the Appearance of the Corpus Callosum Abnormalities in Incontinentia Pigmenti
Source: Diagnostics (Basel). 2023 Mar 30;13(7):1300. doi: 10.3390/diagnostics13071300 (PMC10093331; doi:10.3390/diagnostics13071300)
Supplement: Supplementary file 1 [file diagnostics-13-01300-s001.zip]

Archive with 1 entries (1 files):
- diagnostics-2267410-supplementary.pdf
